# Supplementary material for: Exploring the Value of BRD9 as a Biomarker, Therapeutic Target and Co-Target in Prostate Cancer
Source: Biomolecules. 2021 Nov 30;11(12):1794. doi: 10.3390/biom11121794 (PMC8698755; doi:10.3390/biom11121794)
Supplement: Supplementary file 1 [file biomolecules-11-01794-s001.zip]

Archive with 1 entries (1 files):
- biomolecules-1387975 - supplementary.pdf
